# Supplementary material for: Biophysical modeling and experimental analysis of the dynamics of C. elegans body-wall muscle cells
Source: PLoS Comput Biol. 2025 Jan 27;21(1):e1012318. doi: 10.1371/journal.pcbi.1012318 (PMC11781704; doi:10.1371/journal.pcbi.1012318)
Supplement: S1 Data — (ZIP) [file pcbi.1012318.s009.zip]

Archive with 8 entries (7 files):
- SI_data/
- SI_data/Fig1.zip
- SI_data/Fig3.zip
- SI_data/Fig4.zip
- SI_data/Fig5.zip
- SI_data/Fig6.zip
- SI_data/Fig7.zip
- SI_data/S5_Fig.zip
